# Supplementary material for: An automatic fluorescence phenotyping platform to evaluate dynamic infection process of Tobacco mosaic virus-green fluorescent protein in tobacco leaves
Source: Front Plant Sci. 2022 Sep 2;13:968855. doi: 10.3389/fpls.2022.968855 (PMC9478445; doi:10.3389/fpls.2022.968855)
Supplement: Supplementary file 1 [file Table_1.XLSX]

## Sheet: Sheet1
The Cultivation of Nicotiana tabacum L.
Time	Operation
Day 0	The culture soil and vermiculite were mixed at a ratio of 1:1 and put into a nutrient bowl. The nutrient bowl was soaked in water and then taken out into the bread basin. The seeds were planted uniformly on the soil surface (cannot be buried by the soil). The bread basins were coated with transparent film and placed in the 22~26 °C incubator for light germination (the light was not less than 10 h…
Day10	Removing the transparent film.
Day 15	After mixing the soil, peat soil and vermiculite in a ratio of 2:1:1, added water and mixed until the soil could be held into a ball without dripping. Put soil into the nutrient bowl and placed the nutrient bowl in the bread basin. The whole tobacco seedlings were transferred into the nutrient bowl (1~2 seedlings per bowl), without damaging the root system. After transplanting, the bread basins w…
Day 22	Removing the transparent film and watering every other day.
Day 28	Tobacco could be used for transient expression and virus inoculation. And then, tobacco plants were continued planting two months until flowering and fruiting, and harvested after drying.
