# Supplementary material for: An automatic fluorescence phenotyping platform to evaluate dynamic infection process of Tobacco mosaic virus-green fluorescent protein in tobacco leaves
Source: Front Plant Sci. 2022 Sep 2;13:968855. doi: 10.3389/fpls.2022.968855 (PMC9478445; doi:10.3389/fpls.2022.968855)
Supplement: Supplementary file 2 [file Table_2.XLSX]

## Sheet: Sheet1
The comparison of GFP detection methods
Method characteristics	Fluorescence microscopy	Fluorescence spectrometer	Portable handheld UV light with camera	Electron microscopy	Hyperspectral imaging	Platform in this study
Non-destructive	*	***	***	*	***	***
Low-cost	*	*	***	*	*	***
Rapid detection	***	***	**	*	***	***
Highly-automatic	*	*	*	*	***	***
Visualization	***	*	***	***	***	***
Reference	Luby-Phelps et al. 2003, Toman 2004, Torrado et al. 2008	Richards et al. 2003	Saxena et al. 2011	Liu et al. 2003, Adeel et al. 2021	Annamdevula et al. 2013	-
Different “*” in the table represents how well it matches the description: “***” is very consistent with the description, “**” is relative consistent with the description, “*” is inconsistent with the description.
